# Supplementary material for: Aortic Pressure Levels and Waveform Indexes in People Living With Human Immunodeficiency Virus: Impact of Calibration Method on the Differences With Respect to Non-HIV Subjects and Optimal Values
Source: Front Cardiovasc Med. 2021 Dec 23;8:772912. doi: 10.3389/fcvm.2021.772912 (PMC8733318; doi:10.3389/fcvm.2021.772912)
Supplement: Supplementary file 1 [file Data_Sheet_1.xlsx]

## Sheet: Table_S1
	Table S1. Cardiovascular properties of included subjects
	Variables	PLWHIV							Non-HIV subjects							Reference Group (healthy and non-exposed to CRFs)	Reference subgroup
		MV	SD	Min	p25th	p50th	p75th	Max	MV	SD	Min	p25th	p50th	p75th	Max	MV	SD	Min	p25th	p50th	p75th	Max
	Cardiovascular properties: baMBPcalc/baDBP calibration
	baSBP (mmHg)	124	16	82	114	120	133	174	129	16	80	118	128	138	232	118	10	80	111	118	124	139
	baDBP (mmHg)	78	13	45	70	76	87	122	83	12	50	75	82	90	144	73	8	51	68	74	79	89
	baPP (mmHg)	46	11	25	38	44	53	82	46	11	14	39	45	52	92	45	8	25	39	44	50	71
	baMBPcalc (mmHg)	93	13	57	86	91	102	139	98	12	62	90	97	106	173	88	8	62	82	89	93	102
	HR (beats/minute)	82	13	50	72	83	90	110	71	12	44	62	70	78	127	67	13	45	58	66	75	115
	aoSBP (mmHg)	111	15	69	102	110	118	161	121	16	77	110	120	130	194	112	13	77	103	112	120	164
	aoDBP (mmHg)	79	13	45	70	77	88	123	84	12	50	76	83	91	145	74	8	53	69	75	80	90
	aoPf (mmHg)	20.65	6.1	11.42	16.25	19.45	23.57	52.13	23.74	7.74	7.38	18.81	22.34	26.64	81.78	24.59	9.48	10.42	18.38	22.38	27.22	66.6
	aoPb (mmHg)	12.803	0.61	4.6822	8.9375	12.059	16.2633	45.8744	15.6684	0.6966	1.6236	11.286	14.7444	19.1808	74.4198	15.4917	0.8532	2.2924	10.6604	14.0994	18.7818	58.608
	Pb/Pf (%)	62	10	41	55	62	69	88	66	9	22	60	66	72	91	63	9	22	58	63	69	88
	Aix (%)	17	11	4	10	16	22	59	23	14	-1	11	20	34	59	21	14	1	10	16	32	55
	AIx@75 (%)	21	12	-4	13	21	31	55	21	14	-13	10	21	32	60	17	15	-13	5	16	30	46
	Inflection Pressure (mmHg)	6	4	1	3	5	7	23	9	7	0	4	7	14	50	9	8	0	3	6	12	38
	InflectionTime (s)	0.13	0.02	0.08	0.11	0.12	0.14	0.18	0.13	0.03	0.01	0.11	0.12	0.14	0.2	0.13	0.02	0.07	0.11	0.13	0.16	0.18
	Systole Time (s)	0.19	0.01	0.14	0.18	0.19	0.2	0.23	0.2	0.02	0.07	0.19	0.2	0.2	0.26	0.2	0.02	0.1	0.19	0.2	0.2	0.24
	tmax Forward (s)	0.17	0.02	0.12	0.16	0.18	0.19	0.22	0.19	0.02	0.06	0.18	0.19	0.2	0.25	0.18	0.02	0.09	0.17	0.18	0.2	0.23
	tmax Backward (s)	0.22	0.02	0.16	0.21	0.22	0.22	0.3	0.22	0.02	0.01	0.21	0.22	0.23	0.35	0.22	0.02	0.11	0.21	0.22	0.23	0.27
	tstart Backward (s)	0.05	0.01	0.04	0.05	0.05	0.05	0.11	0.06	0.03	0.01	0.05	0.05	0.05	1.19	0.05	0.01	0.02	0.05	0.05	0.05	0.11
	Stroke Volume (ml)	66	14	36	55	65	75	106	74	14	39	64	72	82	141	76	18	39	63	75	88	141
	Cardiac output (l/min)	5.27	0.82	3.26	4.66	5.19	5.92	7.04	5.15	0.85	2.95	4.55	5.07	5.71	8.96	5	0.87	3.37	4.38	4.89	5.51	7.33
	Cardiac Index (l/min/m2)	2.95	0.52	1.94	2.57	2.94	3.29	4.53	2.71	0.52	1.44	2.35	2.65	3.01	6.16	2.85	0.55	1.72	2.42	2.81	3.26	4.29
	SVR (mmHg/l/m)	1.15	0.18	0.77	1.07	1.15	1.24	1.88	1.24	0.21	0.75	1.1	1.23	1.38	2.15	1.15	0.2	0.75	1	1.16	1.3	1.62
	aoPWV (m/s)	6.63	1.45	4.44	5.52	6.25	7.58	10.93	7.75	1.72	4.21	6.39	7.63	8.97	14.62	6.25	1.33	4.21	5.31	5.99	6.97	10.81
	Cardiovascular properties: baMBPosc/baDBP calibration
	baSBP (mmHg)	124	16	82	114	120	133	174	129	16	80	118	128	138	232	118	10	80	111	118	124	139
	baDBP (mmHg)	78	13	45	70	76	87	122	83	12	50	75	82	90	144	73	8	51	68	74	79	89
	baPP (mmHg)	46	11	25	38	44	53	82	46	11	14	39	45	52	92	45	8	25	39	44	50	71
	baMBPOsc (mmHg)	99	13	62	91	97	107	146	104	13	66	95	103	112	184	93	8	66	88	94	99	109
	HR (beats/minute)	82	13	50	72	83	90	110	71	12	44	62	70	78	127	67	13	45	58	66	75	115
	aoSBP (mmHg)	120	17	69	109	116	130	184	134	18	85	122	133	145	213	125	18	85	112	123	135	197
	aoDBP (mmHg)	79	13	45	70	77	88	123	84	12	50	76	83	91	145	74	8	53	69	75	80	90
	aoPf (mmHg)	25.59	8.47	11.42	19.96	24.55	29.36	72.06	31.33	9.81	7.38	25.09	30.1	35.56	97.94	32.25	12.93	13.95	23.28	30.62	36.84	87.54
	aoPb (mmHg)	16.06	5.67	5.79	11.92	15.22	18.68	44.5	20.85	6.65	3.59	16.49	20.11	24.5	54.1	20.6	8.04	7.64	14.74	19.86	24.52	54.1
	Pb/Pf (%)	63	10	41	56	62	69	88	67	9	23	62	67	73	91	64	9	23	59	64	70	89
	Aix (%)	17	11	4	10	16	22	59	23	14	-1	11	20	34	59	21	14	1	10	16	32	55
	AIx@75 (%)	21	12	-4	13	21	31	55	21	14	-13	10	21	32	60	17	15	-13	5	16	30	46
	Inflection Pressure (mmHg)	7.25	5.19	1	4	5	10	23	12.31	9.5	0	5	9	18	54	11.71	10.68	1	4	7	16	51
	InflectionTime (s)	0.13	0.02	0.08	0.11	0.12	0.14	0.18	0.13	0.03	0.01	0.11	0.12	0.14	0.2	0.13	0.02	0.07	0.11	0.13	0.16	0.18
	Systole Time (s)	0.19	0.01	0.14	0.18	0.19	0.2	0.23	0.2	0.02	0.07	0.19	0.2	0.2	0.26	0.2	0.02	0.1	0.19	0.2	0.2	0.24
	tmax Forward (s)	0.17	0.02	0.12	0.16	0.18	0.19	0.22	0.19	0.02	0.06	0.18	0.19	0.2	0.25	0.18	0.02	0.09	0.17	0.18	0.2	0.23
	tmax Backward (s)	0.22	0.02	0.16	0.21	0.22	0.22	0.3	0.22	0.02	0.01	0.21	0.22	0.23	0.35	0.22	0.02	0.11	0.21	0.22	0.23	0.27
	tstart Backward (s)	0.05	0.01	0.04	0.05	0.05	0.05	0.11	0.06	0.03	0.01	0.05	0.05	0.05	1.19	0.05	0.01	0.02	0.05	0.05	0.05	0.11
	Stroke Volume (ml)	66	14	36	54	65	75	106	74	14	39	64	72	82	141	76	18	39	63	75	88	141
	Cardiac output (l/min)	5.27	0.82	3.26	4.66	5.19	5.92	7.04	5.15	0.85	2.95	4.55	5.07	5.71	8.96	5	0.87	3.37	4.38	4.89	5.51	7.33
	Cardiac Index (l/min/m2)	2.95	0.52	1.94	2.57	2.94	3.29	4.53	2.71	0.52	1.44	2.35	2.65	3.01	6.16	2.85	0.55	1.72	2.42	2.81	3.26	4.29
	SVR (mmHg/l/m)	1.15	0.18	0.77	1.07	1.15	1.24	1.88	1.24	0.21	0.75	1.1	1.23	1.38	2.15	1.15	0.2	0.75	1	1.16	1.3	1.62
	aoPWV (m/s)	6.63	1.45	4.44	5.52	6.25	7.58	10.93	7.75	1.72	4.21	6.39	7.63	8.97	14.62	6.25	1.33	4.21	5.31	5.99	6.97	10.81
	Cardiovascular properties: baSBP/baDBP calibration
	baSBP (mmHg)	124	16	82	114	120	133	174	129	16	80	118	128	138	232	118	10	80	111	118	124	139
	baDBP (mmHg)	79	13	45	70	76	87	122	83	12	50	75	82	90	144	73	8	53	68	74	79	89
	baPP (mmHg)	46	11	25	38	44	53	82	46	11	14	39	45	52	92	44	8	25	39	44	50	71
	baMBPcalc (mmHg)	93	13	57	86	91	102	139	98	12	62	90	97	106	173	88	8	62	82	89	93	102
	HR (beats/minute)	82	13	50	72	83	90	110	71	12	44	62	70	78	127	67	13	45	58	66	75	115
	aoSBP (mmHg)	115	15	74	105	112	123	161	120	15	73	110	119	129	221	108	9	73	103	110	115	132
	aoDBP (mmHg)	80	13	46	71	78	88	123	84	12	51	76	83	91	146	74	8	52	69	75	80	91
	aoPf (mmHg)	22.17	5.2	12.11	18.47	21.88	25.19	38.01	22.99	5.4	7.72	19.32	22.31	26.14	46.71	22.21	4.7	12.13	19.03	21.43	25.15	38.79
	aoPb (mmHg)	14.42	3.91	6.32	11.71	14.54	16.87	26.76	15.14	4.06	3.81	12.41	14.72	17.49	33.57	14.13	3.32	5.09	12.01	13.8	15.79	23.4
	Pb/Pf (%)	65	9	44	59	64	71	86	66	8	18	61	66	71	88	64	9	18	58	64	70	88
	Aix (%)	18	11	4	10	16	23	59	23	14	-1	11	20	34	59	21	14	1	10	17	33	55
	AIx@75 (%)	21	12	-4	13	21	31	55	21	14	-13	10	21	32	60	17	14	-13	5	16	30	46
	Inflection Pressure (mmHg)	7	5	1	3	5	8	23	9	6	0	4	7	13	36	8	6	0	3	5	11	30
	InflectionTime (s)	0.13	0.02	0.08	0.11	0.12	0.14	0.18	0.13	0.03	0.01	0.11	0.12	0.14	0.2	0.13	0.02	0.07	0.11	0.13	0.16	0.18
	Systole Time (s)	0.19	0.01	0.14	0.18	0.19	0.2	0.23	0.2	0.02	0.07	0.19	0.2	0.2	0.26	0.2	0.02	0.1	0.19	0.2	0.2	0.24
	tmax Forward (s)	0.17	0.02	0.12	0.17	0.18	0.19	0.22	0.19	0.02	0.06	0.18	0.19	0.2	0.25	0.18	0.02	0.09	0.17	0.18	0.2	0.23
	tmax Backward (s)	0.21	0.02	0.16	0.2	0.21	0.22	0.3	0.22	0.02	0.01	0.21	0.22	0.23	0.35	0.22	0.02	0.11	0.21	0.22	0.23	0.27
	tstart Backward (s)	0.05	0.01	0.04	0.05	0.05	0.05	0.11	0.06	0.04	0.01	0.05	0.05	0.06	1.19	0.06	0.01	0.02	0.05	0.05	0.06	0.11
	Stroke Volume (ml)	66	14	36	54	65	75	106	74	14	39	64	72	82	141	76	18	39	63	75	88	141
	Cardiac output (l/min)	5.26	0.84	3.26	4.66	5.19	5.92	7.04	5.14	0.85	2.95	4.55	5.07	5.71	8.96	4.98	0.87	3.37	4.36	4.89	5.5	7.33
	Cardiac Index (l/min/m2)	2.94	0.53	1.94	2.57	2.94	3.29	4.53	2.71	0.51	1.44	2.34	2.64	3.01	6.16	2.83	0.55	1.72	2.41	2.8	3.26	4.29
	SVR (mmHg/l/m)	1.15	0.19	0.77	1.07	1.15	1.25	1.88	1.24	0.21	0.75	1.1	1.23	1.38	2.15	1.15	0.2	0.75	1.01	1.16	1.31	1.62
	aoPWV (m/s)	6.73	1.45	4.56	5.65	6.4	7.6	10.9	7.69	1.67	3.95	6.38	7.59	8.93	13.04	6.09	1.28	3.95	5.21	5.79	6.71	10.63
	MV: men value. SD: standard deviation. Min: minimal. Max.: maximal. p25th, p50th and p75th: percentile 25, 50 and 75, respectively. PLWHIV: people living with HIV. HIV: Human Immunodeficiency Virus. CRFs: cardiovascular risk factors. baSBP, baDBP, baPP: brachial artery systolic, diastolic and pulse pressure. baMBPosc and baMBPcalc: brachial artery mean blood pressure directly derived by oscillome…

## Sheet: Table_S2_S3_S4
	Table S2. Adjusted pairwise comparisons between PLWHIV (HIV+) and non-HIV subjects (ANCOVA): baMBPosc/baDBP calibration												Table S3. Adjusted pairwise comparisons between PLWHIV (HIV+) and non-HIV subjects (ANCOVA): baMBPcalc/baDBP calibration												Table S4. Adjusted pairwise comparisons between PLWHIV (HIV+) and non-HIV subjects (ANCOVA): baSBP/baDBP calibration
	Variables	Groups	MV	SE	95% Confidence Interval		Mean Difference	SE	p	95% C.I. for difference			Variables	Groups	MV	SE	95% Confidence Interval		Mean Difference	SE	p	95% C.I. for difference			Variables	Groups	MV	SE	95% Confidence Interval		Mean Difference	SE	p	95% C.I. for difference
					Lower Bound	Upper Bound	(HIV+ vs. Non-HIV)			Lower Bound	Upper Bound						Lower Bound	Upper Bound	(HIV+ vs. Non-HIV)			Lower Bound	Upper Bound						Lower Bound	Upper Bound	(HIV+ vs. Non-HIV)			Lower Bound	Upper Bound
	baSBP (mmHg)	Non HIV	129.146	0.557262	128.052	130.241	-0.75064	2.01614	0.709779	-4.70951	3.20823		baSBP (mmHg)	Non HIV	129.146	0.557262	128.052	130.241	-0.75064	2.01614	0.709779	-4.70951	3.20823		baSBP (mmHg)	Non HIV	129.146	0.557262	128.052	130.241	-0.75064	2.01614	0.709779	-4.70951	3.20823
		PLWHIV	128.396	1.88648	124.691	132.1								PLWHIV	128.396	1.88648	124.691	132.1								PLWHIV	128.396	1.88648	124.691	132.1
	baDBP (mmHg)	Non HIV	83.378	0.416601	82.5595	84.1956	-1.93506	1.50724	0.199649	-4.89465	1.02453		baDBP (mmHg)	Non HIV	83.378	0.416601	82.5595	84.1956	-1.93506	1.50724	0.199649	-4.89465	1.02453		baDBP (mmHg)	Non HIV	83.395	0.416492	82.5768	84.2125	-1.95842	1.50684	0.194165	-4.91724	1.00039
		PLWHIV	81.442	1.4103	78.6732	84.2117								PLWHIV	81.442	1.4103	78.6732	84.2117								PLWHIV	81.436	1.40993	78.6677	84.2047
	baPP (mmHg)	Non HIV	45.769	0.416407	44.9511	46.5864	1.18442	1.50654	0.432041	-1.77379	4.14264		baPP (mmHg)	Non HIV	45.769	0.416407	44.9511	46.5864	1.18442	1.50654	0.432041	-1.77379	4.14264		baPP (mmHg)	Non HIV	45.752	0.416505	44.9338	46.5695	1.20778	1.50689	0.423129	-1.75113	4.1667
		PLWHIV	46.953	1.40965	44.1852	49.7212								PLWHIV	46.953	1.40965	44.1852	49.7212								PLWHIV	46.959	1.40998	44.1908	49.7281
	baMBPcalc (mmHg)	Non HIV	----	----	----	----	----	----	----	----	----		baMBPcalc (mmHg)	Non HIV	98.44	0.428608	97.5986	99.2818	-1.76498	1.55068	0.255452	-4.80987	1.27991		baMBPcalc (mmHg)	Non HIV	98.44	0.428608	97.5986	99.2818	-1.76498	1.55068	0.255452	-4.80987	1.27991
		PLWHIV	----	----	----	----	----	----	----	----	----			PLWHIV	96.675	1.45095	93.8262	99.5243								PLWHIV	96.675	1.45095	93.8262	99.5243
	baMBPosc (mmHg)	Non HIV	104.333	0.439611	103.47	105.196	-1.45963	1.59049	0.3591	-4.5827	1.66343		baMBPosc (mmHg)	Non HIV	-----	-----	-----	-----	-----	-----	-----	-----	-----		baMBPosc (mmHg)	Non HIV	-----	-----	-----	-----	-----	-----	-----	-----	-----
		PLWHIV	102.873	1.4882	99.9509	105.795								PLWHIV												PLWHIV
	HR (beats/minute)	Non HIV	70.584	0.483792	69.6344	71.5343	11.447	1.75033	1.23885e-10	8.01012	14.884		HR (beats/minute)	Non HIV	70.584	0.483792	69.6344	71.5343	11.447*	1.75033	1.23885e-10	8.01012	14.884		HR (beats/minute)	Non HIV	70.581	0.483934	69.6305	71.531	11.453*	1.75085	1.22532e-10	8.01552	14.8914
		PLWHIV	82.031	1.63777	78.8155	85.2473								PLWHIV	82.031	1.63777	78.8155	85.2473								PLWHIV	82.034	1.63824	78.8174	85.251
	aoSBP (mmHg)	Non HIV	135.272	0.63522	134.025	136.519	-12.443	2.29819	8.64577e-08	-16.9555	-7.93016		aoSBP (mmHg)	Non HIV	121.118	0.556247	120.025	122.21	-6.361*	2.01247	0.00164513	-10.3129	-2.4096		aoSBP (mmHg)	Non HIV	120.302	0.532899	119.256	121.349	-1.74502	1.928	0.365748	-5.53081	2.04077
		PLWHIV	122.829	2.15039	118.607	127.052								PLWHIV	114.756	1.88304	111.059	118.454								PLWHIV	118.557	1.804	115.015	122.1
	aoDBP (mmHg)	Non HIV	84.995	0.418653	84.1733	85.8175	-2.52779	1.51466	0.0956182	-5.50196	0.446381		aoDBP (mmHg)	Non HIV	84.507	0.416878	83.6882	85.3254	-2.16341	1.50824	0.151937	-5.12497	0.798152		aoDBP (mmHg)	Non HIV	84.53	0.418735	83.7077	85.3522	-1.58492	1.51496	0.295862	-4.55968	1.38983
		PLWHIV	82.468	1.41725	79.6847	85.2505								PLWHIV	82.343	1.41124	79.5723	85.1145								PLWHIV	82.945	1.41753	80.1616	85.7285
	aoPP (mmHg)	Non HIV	50.277	0.553237	49.1909	51.3635	-9.878*	2.00158	1.01815e-06	-13.8078	-5.94724		aoPP (mmHg)	Non HIV	36.63	0.44224	35.7613	37.498	-4.122*	1.6	0.0102084	-7.26357	-0.980093		aoPP (mmHg)	Non HIV	35.768	0.369433	35.0427	36.4936	-0.147645	1.33659	0.912075	-2.77215	2.47686
		PLWHIV	40.4	1.87285	36.7222	44.0772								PLWHIV	32.508	1.4971	29.5682	35.4475								PLWHIV	35.621	1.25063	33.1648	38.0762
	Pf (mmHg)	Non HIV	31.791	0.370457	31.0635	32.5183	-6.313*	1.34029	3.02731e-06	-8.94434	-3.68078		Pf (mmHg)	Non HIV	23.341	0.298252	22.7558	23.9271	-2.775*	1.07906	0.0103358	-4.89397	-0.656311		Pf (mmHg)	Non HIV	22.748	0.214904	22.3261	23.17	-0.314669	0.777511	0.685821	-1.84138	1.21204
		PLWHIV	25.478	1.25409	23.0158	27.9408								PLWHIV	20.566	1.00966	18.5837	22.5488								PLWHIV	22.433	0.727508	21.0049	23.8619
	Pb (mmHg)	Non HIV	21.213	0.253399	20.7153	21.7104	-4.873*	0.916784	1.4613e-07	-6.67317	-3.0728		Pb (mmHg)	Non HIV	15.307	0.200451	14.9131	15.7003	-2.230*	0.725221	0.0021969	-3.65365	-0.805578		Pb (mmHg)	Non HIV	14.99	0.164597	14.6672	15.3136	-0.0922526	0.595501	0.876935	-1.26157	1.07707
		PLWHIV	16.34	0.857823	14.6554	18.0243								PLWHIV	13.077	0.67858	11.7446	14.4095								PLWHIV	14.898	0.557203	13.804	15.9923
	Pb/Pf (%)	Non HIV	66.936	0.330617	66.287	67.5854	-2.747	1.19615	0.0219476	-5.09602	-0.398507		Pb/Pf (%)	Non HIV	65.752	0.336996	65.0904	66.4138	-2.488*	1.21923	0.0417237	-4.88163	-0.0934903		Pb/Pf (%)	Non HIV	65.783	0.315494	65.1634	66.4024	0.338269	1.14144	0.767054	-1.90305	2.57958
		PLWHIV	64.189	1.11923	61.9912	66.3866								PLWHIV	63.265	1.14082	61.0244	65.5046								PLWHIV	66.121	1.06803	64.024	68.2183
	AIx (%)	Non HIV	23.319	0.543232	22.252	24.3853	-3.08409	1.96538	0.117082	-6.94329	0.775112		AIx (%)	Non HIV	23.319	0.543232	22.252	24.3853	-3.08409	1.96538	0.117082	-6.94329	0.775112		AIx (%)	Non HIV	23.338	0.542571	22.2731	24.4039	-3.10519	1.96299	0.114162	-6.95969	0.749315
		PLWHIV	20.235	1.83899	16.6235	23.8456								PLWHIV	20.235	1.83899	16.6235	23.8456								PLWHIV	20.233	1.83675	16.6267	23.8399
	AIx@75 (%)	Non HIV	20.832	0.518967	19.8129	21.8509	3.30589	1.87759	0.0787537	-0.380923	6.99271		Aix@75 (%)	Non HIV	20.832	0.518967	19.8129	21.8509	3.30589	1.87759	0.0787537	-0.380923	6.99271		Aix@75 (%)	Non HIV	20.85	0.5186	19.8318	21.8684	3.28655	1.87627	0.0803019	-0.397657	6.97076
		PLWHIV	24.138	1.75684	20.6881	27.5875								PLWHIV	24.138	1.75684	20.6881	27.5875								PLWHIV	24.137	1.7556	20.6894	27.5839
	Inflection Pressure (mmHg)	Non HIV	12.538	0.35878	11.8333	13.2423	-3.825*	1.29805	0.00332897	-6.3734	-1.27574		Inflection Pressure (mmHg)	Non HIV	9.2	0.275319	8.65912	9.74035	-2.341*	0.99609	0.0190365	-4.29736	-0.385536		Inflection Pressure (mmHg)	Non HIV	8.717	0.233426	8.25883	9.17554	-0.860789	0.844523	0.308455	-2.51908	0.797505
		PLWHIV	8.713	1.21457	6.32829	11.0981								PLWHIV	6.858	0.932029	5.02817	8.68841								PLWHIV	7.856	0.790209	6.30475	9.40804
	InflectionTime (s)	Non HIV	0.129	0.00101617	0.127249	0.13124	-0.00395025	0.00367643	0.283003	-0.0111692	0.00326875		InflectionTime (s)	Non HIV	0.129	0.00101617	0.127249	0.13124	-0.00395025	0.00367643	0.283003	-0.0111692	0.00326875		InflectionTime (s)	Non HIV	0.129	0.00102046	0.126946	0.130954	-0.00439942	0.00369196	0.233841	-0.0116489	0.00285007
		PLWHIV	0.125	0.00343999	0.11854	0.132049								PLWHIV	0.125	0.00343999	0.11854	0.132049								PLWHIV	0.125	0.00345452	0.117767	0.131334
	Systole Time (s)	Non HIV	0.2	0.000685812	0.198496	0.20119	-.008*	0.00248123	0.000882068	-0.0131619	-0.00341772		Systole Time (s)	Non HIV	0.2	0.000685812	0.198496	0.20119	-.008*	0.00248123	0.000882068	-0.0131619	-0.00341772		Systole Time (s)	Non HIV	0.2	0.000690235	0.198543	0.201254	-.008*	0.00249723	0.000813294	-0.0133039	-0.00349685
		PLWHIV	0.192	0.00232166	0.186994	0.196112								PLWHIV	0.192	0.00232166	0.186994	0.196112								PLWHIV	0.191	0.00233663	0.18691	0.196086
	tmax Forward (s)	Non HIV	0.186	0.000794848	0.184803	0.187925	-.010*	0.00287572	0.000555102	-0.0156247	-0.00433124		tmax Forward (s)	Non HIV	0.187	0.000782529	0.185068	0.188141	-.010*	0.00283115	0.000291692	-0.0158707	-0.00475229		tmax Forward (s)	Non HIV	0.187	0.000764176	0.185493	0.188495	-.009*	0.00276475	0.000936574	-0.014619	-0.00376133
		PLWHIV	0.176	0.00269077	0.171103	0.18167								PLWHIV	0.176	0.00264907	0.171091	0.181495								PLWHIV	0.178	0.00258694	0.172724	0.182884
	tmax Backward (s)	Non HIV	0.221	0.000697894	0.219144	0.221885	-.006*	0.00252494	0.0176535	-0.0109643	-0.00104843		tmax Backward (s)	Non HIV	0.221	0.000721068	0.2199	0.222732	-.006*	0.00260878	0.0208499	-0.0111653	-0.000920119		tmax Backward (s)	Non HIV	0.22	0.000708617	0.21902	0.221803	-.009*	0.00256374	0.000513964	-0.0139835	-0.00391523
		PLWHIV	0.215	0.00236256	0.209869	0.219147								PLWHIV	0.215	0.00244101	0.21048	0.220066								PLWHIV	0.211	0.00239886	0.206752	0.216172
	tstart Backward (s)	Non HIV	0.055	0.000559844	0.0543586	0.0565572	-.004*	0.00202549	0.0389191	-0.00816834	-0.000213903		tstart Backward (s)	Non HIV	0.056	0.000566856	0.0547293	0.0569554	-.004*	0.00205085	0.0289601	-0.00851602	-0.000461964		tstart Backward (s)	Non HIV	0.056	0.000586143	0.0551004	0.0574023	-.005*	0.00212063	0.0122654	-0.00948976	-0.00116166
		PLWHIV	0.051	0.00189522	0.0475453	0.0549882								PLWHIV	0.051	0.00191896	0.0475853	0.0551214								PLWHIV	0.051	0.00198425	0.0470294	0.0548219
	Stroke Volume (ml)	Non HIV	73.884	0.533836	72.836	74.9324	-9.009*	1.93139	3.74985e-06	-12.8015	-5.21659		Stroke Volume (ml)	Non HIV	73.884	0.533836	72.836	74.9324	-9.009*	1.93139	3.74985e-06	-12.8015	-5.21659		Stroke Volume (ml)	Non HIV	73.852	0.533251	72.805	74.8992	-8.968*	1.92927	4.0416e-06	-12.7567	-5.18012
		PLWHIV	64.875	1.80718	61.3266	68.4237								PLWHIV	64.875	1.80718	61.3266	68.4237								PLWHIV	64.884	1.8052	61.339	68.4283
	Cardiac output (l/min)	Non HIV	5.122	0.0330237	5.05702	5.18671	0.110385	0.119478	0.355881	-0.12422	0.34499		Cardiac output (l/min)	Non HIV	5.122	0.0330237	5.05702	5.18671	0.110385	0.119478	0.355881	-0.12422	0.34499		Cardiac output (l/min)	Non HIV	5.119	0.0329452	5.05475	5.18413	0.113492	0.119194	0.341366	-0.120556	0.347539
		PLWHIV	5.232	0.111794	5.01273	5.45177								PLWHIV	5.232	0.111794	5.01273	5.45177								PLWHIV	5.233	0.111528	5.01394	5.45193
	Cardiac Index (l/min/m2)	Non HIV	2.695	0.0186235	2.6581	2.73124	0.205	0.0673788	0.00248087	0.0723532	0.336961		Cardiac Index (l/min/m2)	Non HIV	2.695	0.0186235	2.6581	2.73124	.205*	0.0673788	0.00248087	0.0723532	0.336961		Cardiac Index (l/min/m2)	Non HIV	2.693	0.0186154	2.65691	2.73002	.206*	0.0673495	0.00228539	0.0740058	0.338499
		PLWHIV	2.899	0.0630455	2.77553	3.02313								PLWHIV	2.899	0.0630455	2.77553	3.02313								PLWHIV	2.9	0.0630181	2.77597	3.02346
	SVR (mmHg/l/m)	Non HIV	1.249	0.00832402	1.23273	1.26542	-0.0527064	0.0301158	0.0805647	-0.111841	0.00642866		SVR (mmHg/l/m)	Non HIV	1.249	0.00832402	1.23273	1.26542	-0.0527064	0.0301158	0.0805647	-0.111841	0.00642866		SVR (mmHg/l/m)	Non HIV	1.25	0.00830945	1.2334	1.26603	-0.0536026	0.0300631	0.0750485	-0.112634	0.00542899
		PLWHIV	1.196	0.028179	1.14104	1.2517								PLWHIV	1.196	0.028179	1.14104	1.2517								PLWHIV	1.196	0.0281297	1.14087	1.25134
	aoPWV (m/s)	Non HIV	8.368	0.0307034	8.3076	8.42818	-0.554	0.111083	7.74848e-07	-0.772412	-0.33617		aoPWV (m/s)	Non HIV	7.772	0.0270383	7.71925	7.82544	-.309*	0.097823	0.00163673	-0.501443	-0.117275		aoPWV (m/s)	Non HIV	7.727	0.02302	7.6817	7.7721	-0.147946	0.0832852	0.0761336	-0.311484	0.0155915
		PLWHIV	7.814	0.103939	7.60951	8.01769								PLWHIV	7.463	0.0915317	7.28325	7.64272								PLWHIV	7.579	0.0779289	7.42593	7.73197
	MV: men value. SE: standard error. PLWHIV: people living with HIV. HIV: Human Immunodeficiency Virus. baSBP, baDBP, baPP: brachial artery systolic, diastolic and pulse pressure. baMBPosc and baMBPcalc: brachial artery mean blood pressure directly derived by oscillometry (osc) and calculated (calc; form factor = 0.33), respectively. HR: heart rate. aoSBP, aoDBP, aoPP: aortic systolic, diastolic an…												MV: men value. SE: standard error. PLWHIV: people living with HIV. HIV: Human Immunodeficiency Virus. baSBP, baDBP, baPP: brachial artery systolic, diastolic and pulse pressure. baMBPosc and baMBPcalc: brachial artery mean blood pressure directly derived by oscillometry (osc) and calculated (calc; form factor = 0.33), respectively. HR: heart rate. aoSBP, aoDBP, aoPP: aortic systolic, diastolic an…												MV: men value. SE: standard error. PLWHIV: people living with HIV. HIV: Human Immunodeficiency Virus. baSBP, baDBP, baPP: brachial artery systolic, diastolic and pulse pressure. baMBPosc and baMBPcalc: brachial artery mean blood pressure directly derived by oscillometry (osc) and calculated (calc; form factor = 0.33), respectively. HR: heart rate. aoSBP, aoDBP, aoPP: aortic systolic, diastolic an…

## Sheet: Table S5
	Table S5. Mean value equations obtained from reference group
		baMBPcalc/baDBP calibration	baMBPosc/baDBP calibration	baSBP/baDBP calibration
	Variable	Equation	Equation	Equation
	baSBP (mmHg)	(117.466-(1593.834)*1/(Age*Age)+(0.00001779494)*Age^3))	(117.466-(1593.834)*1/(Age*Age)+(0.00001779494)*Age^3))	(117.466-(1593.834)*1/(Age*Age)+(0.00001779494)*Age^3))
	baDBP (mmHg)	(80.34891+(10096.11)*1/(Age*Age)-(5283.487)*LN(Age)/(Age*Age)))	(80.34891+(10096.11)*1/(Age*Age)-(5283.487)*LN(Age)/(Age*Age)))	(80.14566+(9400.542)*1/(Age*Age)-(4992.763)*LN(Age)/(Age*Age)))
	baPP (mmHg)	(51.19578-(0.03041265)*Age^2+(0.006884014)*LN(Age)*Age^2))	(51.19578-(0.03041265)*Age^2+(0.006884014)*LN(Age)*Age^2))	(50.90695-(0.02958003)*Age^2+(0.006703039)*LN(Age)*Age^2))
	baMBPcalc (mmHg)	(74.07272+(4.917872)*LN(Age)-(144.0993)*1/Age))	----------------------	(74.07272+(4.917872)*LN(Age)-(144.0993)*1/Age))
	baMBPosc (mmHg)	----------------------	(99.52067-(229.8421)*1/Age+(0.000006579083)*Age^3))	----------------------
	HR (beats/minute)	(67.7655-(0.0002481159)*Age^3+(0.00006082016)*LN(Age)*Age^3))	(67.7655-(0.0002481159)*Age^3+(0.00006082016)*LN(Age)*Age^3))	(67.44337-(0.0002241372)*Age^3+(0.0000554472)*LN(Age)*Age^3))
	aoSBP (mmHg)	(111.4184-(10525.96)*1/(Age*Age)+(3384.082)*LN(Age)/(Age*Age)))	(121.0394-(16503.01)*1/(Age*Age)+(6159.213)*LN(Age)/(Age*Age)))	(104.5371+(0.1370189)*Age-(1457.216)*1/(Age*Age)))
	aoDBP (mmHg)	(81.07421+(8533.793)*1/(Age*Age)-(4643.768)*LN(Age)/(Age*Age)))	(13.71965-(0.2980659)*Age+(20.20573)*LN(Age)))	(81.24816+(9802.146)*1/(Age*Age)-(5136.888)*LN(Age)/(Age*Age)))
	aoPP (mmHg)	(30.21453-(19454.39)*1/(Age*Age)+(8177.518)*LN(Age)/(Age*Age)))	(39.84554-(23816.56)*1/(Age*Age)+(10301.22)*LN(Age)/(Age*Age)))	(40.77755-(0.3088788)*Age+(0.00325039)*Age^2))
	aoPf (mmHg)	(17.97219-(16020.81)*1/(Age*Age)+(6848.178)*LN(Age)/(Age*Age)))	(23.3243-(20291.76)*1/(Age*Age)+(8861.41)*LN(Age)/(Age*Age)))	(19.18418-(6339.157)*1/(Age*Age)+(2843.519)*LN(Age)/(Age*Age)))
	aoPb (mmHg)	(13.0611-(6681.392)*1/(Age*Age)+(2756.137)*LN(Age)/(Age*Age)))	(17.41961-(8282.108)*1/(Age*Age)+(3517.612)*LN(Age)/(Age*Age)))	(17.08377-(0.4052241)*Age+(0.08870261)*LN(Age)*Age))
	Pb/Pf (%)	(56.21792+(0.0007427179)*Age^3-(0.0001657935)*LN(Age)*Age^3))	(57.13438+(0.0007541662)*Age^3-(0.0001685175)*LN(Age)*Age^3))	(56.93547+(0.0007036733)*Age^3-(0.0001566517)*LN(Age)*Age^3))
	Aix (%)	(15.33535+(0.0005510491)*Age^3-(0.0001226342)*LN(Age)*Age^3)	(15.33535+(0.0005510491)*Age^3-(0.0001226342)*LN(Age)*Age^3))	(15.7198+(0.0005245148)*Age^3-(0.0001167087)*LN(Age)*Age^3))
	AIx@75 (%)	(11.59592+(0.000382007)*Age^3-(0.00008177989)*LN(Age)*Age^3))	(11.59592+(0.000382007)*Age^3-(0.00008177989)*LN(Age)*Age^3))	(11.80175+(0.0003684749)*Age^3-(0.00007876458)*LN(Age)*Age^3))
	Inflection Pressure (mmHg)	(8.518652-(1978.371)*1/(Age*Age)+(644.2702)*LN(Age)/(Age*Age)))	(9.944029+(0.0001703626)*Age^3-(0.00003838429)*LN(Age)*Age^3))	(6.022069+(0.0001584418)*Age^3-(0.00003519647)*LN(Age)*Age^3))
	InflectionTime (s)	(0.1282338+(0.0002682323)*Age-(0.000004420659)*Age^2))	(0.1282338+(0.0002682323)*Age-(0.000004420659)*Age^2))	(0.1271106+(0.0003018234)*Age-(0.000004746008)*Age^2))
	Systole Time (s)	(0.1855572+(0.000001195318)*Age^3-(0.0000002698989)*LN(Age)*Age^3))	(0.1855572+(0.000001195318)*Age^3-(0.0000002698989)*LN(Age)*Age^3))	(0.1860449+(0.000001158569)*Age^3-(0.0000002616592)*LN(Age)*Age^3))
	tmax Forward (s)	(0.1684963+(0.000001606371)*Age^3-(0.0000003634702)*LN(Age)*Age^3))	(0.168247+(0.000001615287)*Age^3-(0.0000003653126)*LN(Age)*Age^3))	(0.1696651+(0.000001507436)*Age^3-(0.0000003400844)*LN(Age)*Age^3))
	tmax Backward (s)	(0.2254187+(28.59073)*1/(Age*Age)-(10.5021)*LN(Age)/(Age*Age)))	(0.2249136+(27.38862)*1/(Age*Age)-(10.11491)*LN(Age)/(Age*Age)))	(0.2237395+(26.8838)*1/(Age*Age)-(9.865566)*LN(Age)/(Age*Age)))
	tstart Backward (s)	(0.04703421-(14.86888)*1/(Age*Age)+(6.776515)*LN(Age)/(Age*Age)))	(0.04700428-(14.12665)*1/(Age*Age)+(6.452854)*LN(Age)/(Age*Age)))	(0.04653939-(19.33108)*1/(Age*Age)+(8.470278)*LN(Age)/(Age*Age)))
	Stroke Volume (ml)	(67.1543-(26268.24)*1/(Age*Age)+(10882.06)*LN(Age)/(Age*Age)))	(67.1543-(26268.24)*1/(Age*Age)+(10882.06)*LN(Age)/(Age*Age)))	(67.0959-(26873.67)*1/(Age*Age)+(11086.62)*LN(Age)/(Age*Age)))
	Cardiac output (l/min)	(5.352754-(0.00003892814)*Age^3+(0.000008860645)*LN(Age)*Age^3))	(5.352754-(0.00003892814)*Age^3+(0.000008860645)*LN(Age)*Age^3))	(5.315965-(0.00003645776)*Age^3+(0.000008309717)*LN(Age)*Age^3))
	Cardiac Index (l/min/m2)	(2.426467+(12.64172)*1/Age+(0.0000006934259)*Age^3))	(2.426467+(12.64172)*1/Age+(0.0000006934259)*Age^3))	(2.433217+(12.11322)*1/Age+(0.0000007041803)*Age^3))
	SVR (mmHg/l/m)	(0.9100884+(0.0008446186)*Age^2-(0.0001842046)*LN(Age)*Age^2))	(0.9100884+(0.0008446186)*Age^2-(0.0001842046)*LN(Age)*Age^2))	(0.9209086+(0.0008092484)*Age^2-(0.000176419)*LN(Age)*Age^2))
	aoPWV (m/s)	(5.315189-(101.8364)*1/(Age*Age)+(0.00001354708)*Age^3))	(5.729136-(0.002047168)*Age^2+(0.0007086966)*LN(Age)*Age^2))	(4.565747-(0.0005139738)*Age^2+(0.0003781337)*LN(Age)*Age^2))

## Sheet: Table S6
	Table S6. Relative differences (%) between measured and expected (´optimal´) value for healthy subjects non-exposed to cardiovascular risk factors
	Variables	PLWHIV							Non-HIV subjects
		MV	SD	Min	p25th	p50th	p75th	Max	MV	SD	Min	p25th	p50th	p75th	Max
	Cardiovascular properties: baMBPcalc/baDBP calibration
	baSBP	0.0517	0.137	-0.3004	-0.0341	0.0205	0.1309	0.4575	0.0828	0.1319	-0.2983	-0.0054	0.0689	0.1576	0.9487
	baDBP	0.0536	0.1688	-0.3901	-0.0574	0.0345	0.1643	0.5977	0.0974	0.15	-0.2957	0.0001	0.0906	0.1796	1.006
	baPP	0.0523	0.2562	-0.4192	-0.1294	0.0023	0.2241	0.9276	0.0615	0.2358	-0.6769	-0.1046	0.0372	0.1883	1.1181
	baMBPcalc	0.0502	0.145	-0.3518	-0.042	0.0235	0.1438	0.532	0.0911	0.134	-0.2456	-0.0032	0.0813	0.172	0.9131
	baMBPosc	------------------------------------------------
	HR	0.227	0.1882	-0.246	0.0869	0.2354	0.3486	0.6577	0.0517	0.1886	-0.3908	-0.0793	0.0377	0.1672	0.897
	aoSBP	-0.008	0.1369	-0.3875	-0.0931	-0.0214	0.0493	0.4315	0.0786	0.139	-0.3058	-0.0191	0.0669	0.1573	0.7244
	aoDBP	0.0492	0.1676	-0.4005	-0.0674	0.033	0.1625	0.5882	0.0959	0.1482	-0.3035	-0.0011	0.0903	0.1789	0.9771
	aoPP	-0.1176	0.2757	-0.5475	-0.308	-0.1601	0.0185	1.1592	0.0466	0.3202	-0.7355	-0.1698	-0.0028	0.1976	1.664
	Pf	-0.1193	0.2717	-0.5307	-0.3047	-0.1595	-0.0129	1.301	0.0498	0.3452	-0.6524	-0.1772	-0.0062	0.1924	3.0031
	Pb	-0.148	0.2997	-0.6252	-0.3695	-0.1768	-0.0246	1.1246	0.049	0.3513	-0.7491	-0.1955	0.0005	0.2164	1.678
	Pb/Pf	-0.0541	0.1338	-0.3256	-0.1642	-0.0309	0.0504	0.2944	-0.0184	0.1252	-0.6302	-0.0918	-0.0101	0.0656	0.3707
	AIx	-0.2216	0.4561	-0.8033	-0.5644	-0.3124	0.0234	1.3902	-0.0196	0.5949	-1.0385	-0.5132	-0.1563	0.4069	1.945
	Aix@75	0.2046	0.6846	-1.2154	-0.3537	0.2133	0.7143	1.8249	0.0886	0.7307	-1.9157	-0.4846	0.0795	0.6235	3.4604
	Inflection Pressure	-0.3342	0.4977	-0.886	-0.6573	-0.429	-0.1927	1.6468	0.0648	0.8404	-1	-0.5426	-0.1993	0.5973	4.7727
	Inflection Time	-0.0118	0.1703	-0.3927	-0.1541	-0.0616	0.0681	0.4577	-0.0061	0.2	-0.9228	-0.1541	-0.0427	0.1051	0.5485
	Systole Time	-0.0495	0.0665	-0.2565	-0.0925	-0.0537	-0.0139	0.1292	-0.0075	0.0817	-0.6515	-0.0604	-0.0184	0.0581	0.2765
	tmax Forward	-0.0699	0.0949	-0.3431	-0.1238	-0.0548	-0.0081	0.1433	-0.0141	0.0995	-0.6898	-0.0664	-0.0105	0.0468	0.2897
	tmax Backward	-0.015	0.0877	-0.2693	-0.0541	-0.0091	0.0115	0.3694	0.0001	0.0839	-0.955	-0.0473	-0.0043	0.0419	0.5285
	tstart Backward	0.0133	0.2317	-0.3455	-0.0792	-0.0327	0	1.1385	0.0689	0.6993	-0.7988	-0.0494	-0.0138	0.0082	22.9701
	SV	-0.1284	0.1954	-0.5305	-0.2793	-0.1531	-0.0109	0.4543	-0.0064	0.1887	-0.5285	-0.1293	-0.0294	0.1075	0.7116
	CO	0.0678	0.1702	-0.3262	-0.0476	0.0525	0.1817	0.4213	0.0501	0.1731	-0.3833	-0.0712	0.0333	0.1612	0.8591
	CI	0.0482	0.1854	-0.3011	-0.0952	0.0549	0.1668	0.6005	-0.0372	0.1815	-0.4944	-0.1639	-0.0572	0.0679	1.2271
	SVR	-0.0204	0.1564	-0.375	-0.1252	-0.0241	0.0547	0.5336	0.0383	0.1702	-0.3768	-0.0771	0.0368	0.1486	0.7652
	aoPWV	-0.0104	0.1063	-0.2613	-0.0714	-0.0139	0.0258	0.4495	0.044	0.0879	-0.1919	-0.0114	0.0365	0.0886	0.4784
	Cardiovascular properties: baMBPosc/baDBP calibration
	baSBP	0.0517	0.137	-0.3004	-0.0341	0.0205	0.1309	0.4575	0.0828	0.1319	-0.2983	-0.0054	0.0689	0.1576	0.9487
	baDBP	0.0536	0.1688	-0.3901	-0.0574	0.0345	0.1643	0.5977	0.0974	0.15	-0.2957	0.0001	0.0906	0.1796	1.006
	baPP	0.0523	0.2562	-0.4192	-0.1294	0.0023	0.2241	0.9276	0.0615	0.2358	-0.6769	-0.1046	0.0372	0.1883	1.1181
	baMBPcalc	------------------------------------------------
	baMBPosc	0.0526	0.1403	-0.3379	-0.0356	0.0325	0.1401	0.5204	0.0896	0.1307	-0.2643	-0.0021	0.0793	0.1685	0.9217
	HR	0.227	0.1882	-0.246	0.0869	0.2354	0.3486	0.6577	0.0517	0.1886	-0.3908	-0.0793	0.0377	0.1672	0.897
	aoSBP	-0.0408	0.1375	-0.449	-0.1301	-0.0693	0.0478	0.4802	0.0786	0.1488	-0.3181	-0.0192	0.0673	0.1648	0.7167
	aoDBP	0.0434	0.1663	-0.4052	-0.0747	0.0249	0.1547	0.5758	0.0954	0.1477	-0.3081	0.0005	0.0877	0.1808	0.9633
	aoPP	-0.1696	0.2819	-0.6574	-0.3708	-0.2226	-0.0391	1.297	0.0542	0.3096	-0.7992	-0.1602	0.0233	0.2315	1.3123
	Pf	-0.1667	0.2851	-0.6417	-0.3576	-0.2191	0.0108	1.4358	0.0604	0.3306	-0.7332	-0.1642	0.0218	0.2239	2.6842
	Pb	-0.2037	0.2915	-0.7196	-0.4095	-0.2769	-0.0815	1.2473	0.0545	0.338	-0.8118	-0.1723	0.0275	0.2469	1.6332
	Pb/Pf	-0.0551	0.1273	-0.3357	-0.1523	-0.0402	0.0466	0.2754	-0.0169	0.1217	-0.6195	-0.0892	-0.0064	0.0644	0.3501
	AIx	-0.2216	0.4561	-0.8033	-0.5644	-0.3124	0.0234	1.3902	-0.0196	0.5949	-1.0385	-0.5132	-0.1563	0.4069	1.945
	Aix@75	0.2046	0.6846	-1.2154	-0.3537	0.2133	0.7143	1.8249	0.0886	0.7307	-1.9157	-0.4846	0.0795	0.6235	3.4604
	Inflection Pressure	-0.3946	0.4247	-0.9205	-0.685	-0.5308	-0.2015	0.8293	0.0106	0.7859	-1	-0.5811	-0.2636	0.4681	3.9336
	Inflection Time	-0.0118	0.1703	-0.3927	-0.1541	-0.0616	0.0681	0.4577	-0.0061	0.2	-0.9228	-0.1541	-0.0427	0.1051	0.5485
	Systole Time	-0.0495	0.0665	-0.2565	-0.0925	-0.0537	-0.0139	0.1292	-0.0075	0.0817	-0.6515	-0.0604	-0.0184	0.0581	0.2765
	tmax Forward	-0.0696	0.0957	-0.3426	-0.124	-0.0577	-0.0079	0.1434	-0.0147	0.1006	-0.6898	-0.068	-0.0109	0.047	0.2896
	tmax Backward	-0.016	0.0854	-0.267	-0.0526	-0.0073	0.0118	0.3717	-0.0012	0.0811	-0.9549	-0.0461	-0.003	0.0423	0.5764
	tstart Backward	0.012	0.2251	-0.3389	-0.0732	-0.0282	0.0033	1.1481	0.0687	0.7006	-0.7982	-0.0444	-0.0117	0.0102	23.0422
	SV	0.0087	0.2081	-1	-0.1103	0.0206	0.0731	0.9987	-0.0052	0.1946	-1	-0.1067	0.0153	0.0361	1.33
	CO	0.0678	0.1702	-0.3262	-0.0476	0.0525	0.1817	0.4213	0.0501	0.1731	-0.3833	-0.0712	0.0333	0.1612	0.8591
	CI	0.0482	0.1854	-0.3011	-0.0952	0.0549	0.1668	0.6005	-0.0372	0.1815	-0.4944	-0.1639	-0.0572	0.0679	1.2271
	SVR	-0.0204	0.1564	-0.375	-0.1252	-0.0241	0.0547	0.5336	0.0383	0.1702	-0.3768	-0.0771	0.0368	0.1486	0.7652
	aoPWV	-0.0354	0.11	-0.3095	-0.1051	-0.0442	0.0254	0.3823	0.0399	0.1003	-0.2352	-0.0204	0.0315	0.0914	0.6152
	Cardiovascular properties: baSBP/baDBP calibration
	baSBP	0.0517	0.137	-0.3004	-0.0341	0.0205	0.1309	0.4575	0.0828	0.1319	-0.2983	-0.0054	0.0689	0.1576	0.9487
	baDBP	0.0549	0.1688	-0.3906	-0.0579	0.0367	0.1653	0.5984	0.0979	0.1497	-0.2947	0.0004	0.0913	0.1804	1.0008
	baPP	0.0497	0.2603	-0.4197	-0.1298	0.0044	0.225	0.9261	0.0609	0.236	-0.6772	-0.1062	0.0363	0.1872	1.117
	baMBPcalc	0.0526	0.1403	-0.3379	-0.0356	0.0325	0.1401	0.5204	0.0896	0.1307	-0.2643	-0.0021	0.0793	0.1685	0.9217
	baMBPosc	------------------------------------------------
	HR	0.2281	0.1877	-0.2463	0.0878	0.2337	0.3469	0.6602	0.0511	0.1884	-0.3909	-0.0785	0.0365	0.1646	0.9032
	aoSBP	0.0481	0.1347	-0.3182	-0.0317	0.0191	0.1292	0.4488	0.0846	0.1381	-1	-0.0036	0.0709	0.1654	0.9945
	aoDBP	0.0606	0.168	-0.3855	-0.0603	0.047	0.1745	0.5898	0.0973	0.1525	-1	-0.0033	0.0928	0.1828	1.0007
	aoPP	0.0253	0.2604	-0.5241	-0.145	0.0113	0.1636	0.8785	0.0595	0.2651	-0.7457	-0.1124	0.031	0.2113	1.2116
	Pf	0.0217	0.2437	-0.4439	-0.1458	-0.0002	0.1341	0.8146	0.0786	0.2535	-0.6256	-0.0931	0.0414	0.2195	1.3078
	Pb	0.0161	0.2718	-0.5474	-0.1625	0.0017	0.1856	0.875	0.0531	0.2802	-0.7392	-0.1379	0.0271	0.2174	1.2323
	Pb/Pf	-0.0157	0.1205	-0.3438	-0.1064	0.0012	0.0676	0.2593	-0.0229	0.1202	-1	-0.0908	-0.0181	0.056	0.2872
	AIx	-0.2156	0.46	-0.8026	-0.5648	-0.3127	0.0474	1.3954	-0.0194	0.5942	-1.0386	-0.5116	-0.1529	0.41	1.9058
	Aix@75	0.2124	0.6845	-1.2154	-0.3524	0.2521	0.7531	1.7946	0.0875	0.7278	-1.9078	-0.4834	0.0811	0.6265	3.4125
	Inflection Pressure	-0.193	0.5703	-0.8885	-0.5635	-0.415	-0.0012	1.6298	0.045	0.7317	-1	-0.5393	-0.181	0.5353	3.689
	Inflection Time	-0.0168	0.1746	-0.3899	-0.1623	-0.0767	0.0671	0.4628	-0.0066	0.2011	-0.9227	-0.1549	-0.0503	0.1052	0.5517
	Systole Time	-0.0509	0.0668	-0.2581	-0.0928	-0.0562	-0.0133	0.1298	-0.0071	0.0823	-0.6514	-0.0601	-0.0177	0.056	0.2863
	tmax Forward	-0.0665	0.0901	-0.3105	-0.1177	-0.0591	-0.0098	0.1418	-0.0144	0.0967	-0.6903	-0.0672	-0.0127	0.0426	0.308
	tmax Backward	-0.0296	0.0875	-0.2652	-0.0829	-0.0358	0.0082	0.3774	0.0024	0.0843	-0.9547	-0.0423	0.0016	0.0463	0.5841
	tstart Backward	-0.0078	0.2304	-0.3556	-0.1069	-0.0425	-0.0178	1.1249	0.0702	0.7033	-0.7989	-0.0586	-0.0193	0.0842	22.9597
	SV	-0.1305	0.1965	-0.5307	-0.2811	-0.1535	-0.0113	0.4541	-0.0067	0.1884	-0.5284	-0.1295	-0.0294	0.1066	0.7117
	CO	0.0667	0.1725	-0.3245	-0.0582	0.0534	0.183	0.4238	0.0487	0.1755	-1	-0.0725	0.0319	0.1616	0.8581
	CI	0.048	0.188	-0.2999	-0.095	0.0571	0.1675	0.5991	-0.0379	0.1835	-1	-0.1639	-0.0568	0.0673	1.2291
	SVR	-0.0171	0.1596	-0.3741	-0.1239	-0.0233	0.061	0.5357	0.0391	0.1704	-0.3759	-0.0758	0.0375	0.1488	0.7661
	aoPWV	0.0246	0.1057	-0.2608	-0.0287	0.002	0.0835	0.5209	0.0484	0.0783	-0.185	-0.0031	0.0398	0.0918	0.5661
	MV: men value. SD: standard deviation. Min: minimal. Max.: maximal. p25th, p50th and p75th: percentile 25, 50 and 75, respectively. PLWHIV: people living with HIV. HIV: Human Immunodeficiency Virus. baSBP, baDBP, baPP: brachial artery systolic, diastolic and pulse pressure. baMBPosc and baMBPcalc: brachial artery mean blood pressure directly derived by oscillometry (osc) and calculated (calc; for…

## Sheet: Table_S7_S8
	Table S7. Multiple linear regression models between (i) relative differences between measured and expected cardiovascular level ([%], dependent variable) and cardiovascular risk factors and HIV status (independent variables): analysis of variables that do not depend on the calibration scheme													Table S8. Multiple linear regression models between (i) relative differences between measured and expected cardiovascular level ([%], dependent variable) and cardiovascular risk factors and HIV status (independent variables): analysis of variables that depend on the calibration scheme
			Unstandardized Coefficients		Standardized Coefficients		95.0% Confidence Interval for B				R2
	Dependent Variable: (Measured - Expected/Expected)	Independent Variable	B	SE	B	p	Lower Bound	Upper Bound	VIF	R		Adjusted R2			baMBPcalc/baDBP calibration											baMBPosc/baDBP calibration											baSBP/baDBP calibration
	Peripheral (brachial) blood pressure and heart rate													Dependent Variable: (Measured - Expected/Expected)	Independent Variable	Bu	SE	Bs	p	Bu, 95%C.I., L.L.	Bu, 95%C.I., U.L.	VIF	R	R2	Adjusted R2	Independent Variable	Bu	SE	Bs	p	Bu, 95%C.I., L.L.	Bu, 95%C.I., U.L.	VIF	R	R2	Adjusted R2	Independent Variable	Bu	SE	Bs	p	Bu, 95%C.I., L.L.	Bu, 95%C.I., U.L.	VIF	R	R2	Adjusted R2
	baSBP	Constant	0.0347852	0.033631		0.30136	-0.0312496	0.10082		0.472	0.222887	0.215928		aoSBP	Constant	0.0369702	0.0329059		0.261622	-0.0276407	0.101581		0.466	0.217201	0.211368	Constant	0.0652364	0.0340887		0.0560804	-0.00169693	0.13217		0.483	0.233337	0.227624	Constant	-0.00469444	0.0380322		0.901801	-0.0793712	0.0699823		0.489	0.239242	0.231281
		Hypertension	0.155022	0.0179297	0.597107	3.91483e-17	0.119817	0.190227	4.11197						Hypertension	0.140493	0.0190013	0.509798	4.26513e-13	0.103184	0.177802	4.075				Hypertension	0.140584	0.0196843	0.487328	2.40113e-12	0.101934	0.179234	4.075				Hypertension	0.159089	0.0184707	0.590052	5.09378e-17	0.122821	0.195356	4.12712
		Anti-HT treatment	-0.077935	0.0174102	-0.305425	8.92075e-06	-0.11212	-0.0437499	4.01368						Sex	-0.0539213	0.00947511	-0.199287	1.88953e-08	-0.0725257	-0.0353169	1.05118				Sex	-0.0533274	0.00981568	-0.188282	7.76421e-08	-0.0726006	-0.0340543	1.05118				Anti-HT treatment	-0.0813225	0.0179033	-0.306885	6.59995e-06	-0.116476	-0.0461691	4.01398
		Body mass index	0.00400653	0.000925839	0.156795	1.73854e-05	0.00218863	0.00582442	1.13184						Anti-HT treatment	-0.0769515	0.018381	-0.284103	3.21099e-05	-0.113043	-0.0408603	3.94756				HIV+	-0.109358	0.0165354	-0.23215	7.66758e-11	-0.141825	-0.0768901	1.07843				Body mass index	0.00455632	0.000953771	0.1717	2.18632e-06	0.00268357	0.00642906	1.136
		Age	-0.00120157	0.000373258	-0.127701	0.00134787	-0.00193446	-0.000468669	1.35675						HIV+	-0.0611227	0.0159617	-0.135826	0.000140529	-0.0924636	-0.0297817	1.07843				Anti-HT treatment	-0.0803289	0.0190417	-0.283316	2.79639e-05	-0.117717	-0.0429404	3.94756				Age	-0.00147494	0.000386629	-0.150943	0.000148865	-0.0022341	-0.00071579	1.37672
		Sex	-0.0325098	0.00898021	-0.12754	0.000316636	-0.0501425	-0.014877	1.07011						Body mass index	0.00280487	0.000988091	0.10341	0.00466709	0.000864749	0.00474499	1.13753				Body mass index	0.00226519	0.00102361	0.0797803	0.0272366	0.000255337	0.00427505	1.13753				Sex	-0.0325396	0.00925501	-0.122924	0.000467873	-0.050712	-0.0143672	1.07494
		Lipid-lowering treatment	-0.0315538	0.0110201	-0.108203	0.00432366	-0.053192	-0.00991572	1.23123						-----	-----	-----	-----	-----	-----	-----	-----				-----	-----	-----	-----	-----	-----	-----	-----	-----			Lipid-lowering treatment	-0.0337662	0.0114206	-0.111497	0.00322015	-0.0561908	-0.0113416	1.25062
	baDBP	Constant	0.0984335	0.0396969		0.0133972	0.020488	0.176379		0.502	0.252054	0.244228			-----	-----	-----	-----	-----	-----	-----	-----				-----	-----	-----	-----	-----	-----	-----	-----	-----			Total Cholesterol	0.000223002	0.000111463	0.0695434	0.0458306	4.14231e-06	0.000441862	1.06252
		Hypertension	0.172425	0.0211344	0.555101	1.68115e-15	0.130927	0.213923	4.14076					aoDBP	Constant	0.0580164	0.0429937		0.177659	-0.0264024	0.142435		0.494	0.244235	0.236327	Constant	0.0587385	0.0429639		0.172034	-0.0256216	0.143099		0.485	0.235337	0.228489	Constant	0.0487094	0.0431887		0.259798	-0.0360924	0.133511		0.498	0.247507	0.239634
		Age	-0.00205851	0.000442188	-0.182857	3.9025e-06	-0.00292675	-0.00119027	1.38003						Hypertension	0.172195	0.0208803	0.563104	8.62324e-16	0.131196	0.213194	4.12712				Hypertension	0.173809	0.0208772	0.571015	4.72847e-16	0.132817	0.214802	4.12191				Hypertension	0.17278	0.020975	0.561245	9.25849e-16	0.131595	0.213964	4.12712
		Sex	-0.0510195	0.0105486	-0.167295	1.64016e-06	-0.0717318	-0.0303073	1.07012						Sex	-0.0565975	0.0104624	-0.188512	8.80381e-08	-0.0771405	-0.0360544	1.07494				Sex	-0.056	0.0104302	-0.187385	1.09272e-07	-0.0764799	-0.0355201	1.0673				Sex	-0.0528298	0.0105098	-0.174788	6.41337e-07	-0.0734661	-0.0321936	1.07494
		Body mass index	0.0040612	0.00110777	0.132841	0.00026582	0.00188607	0.00623633	1.17439						Age	-0.00180564	0.000437068	-0.162924	4.06541e-05	-0.00266383	-0.000947447	1.37672				Anti-HT treatment	-0.0816078	0.0201458	-0.272785	5.70018e-05	-0.121164	-0.0420514	3.97327				Age	-0.00196451	0.00043905	-0.176077	9.00166e-06	-0.00282659	-0.00110243	1.37672
		Anti-HT treatment	-0.079388	0.0205084	-0.260041	0.000119015	-0.119657	-0.0391194	4.03638						Anti-HT treatment	-0.0763302	0.0202389	-0.253968	0.000176659	-0.11607	-0.0365909	4.01398				Age	-0.00185124	0.000406922	-0.167813	6.38727e-06	-0.00265024	-0.00105225	1.1922				Body mass index	0.0043397	0.00108309	0.143227	6.84613e-05	0.00221304	0.00646635	1.136
		Lipid-lowering treatment	-0.0447523	0.0136861	-0.128268	0.001131	-0.0716253	-0.0178794	1.37633						Body mass index	0.0039299	0.0010782	0.130573	0.000288254	0.00181285	0.00604696	1.136				Body mass index	0.0036782	0.00107825	0.122776	0.000685465	0.00156104	0.00579535	1.13501				Anti-HT treatment	-0.075858	0.0203307	-0.250712	0.000206741	-0.115778	-0.0359384	4.01398
		Dyslipemia	0.0336698	0.0128322	0.107562	0.00889253	0.00847352	0.058866	1.50313						Total Cholesterol	0.000273835	0.000126004	0.0752925	0.030114	2.64233e-05	0.000521246	1.06252				Total Cholesterol	0.000287226	0.000125085	0.0793403	0.021969	4.16213e-05	0.000532831	1.04605				Total Cholesterol	0.000288253	0.000126576	0.0787279	0.0230823	3.97191e-05	0.000536786	1.06252
	baPP	Constant	0.0174571	0.0137309		0.204034	-0.0095034	0.0444176		0.17	0.0290482	0.02472			Lipid-lowering treatment	-0.0255123	0.0129105	-0.0742759	0.0485557	-0.0508624	-0.000162257	1.25062				-----	-----	-----	-----	-----	-----	-----	-----				Lipid-lowering treatment	-0.0271647	0.0129691	-0.0785588	0.036585	-0.0526297	-0.00169963	1.25062
		Hypertension	0.126913	0.0347908	0.271786	0.000284846	0.0586016	0.195225	3.84758					aoPP	Constant	-0.142376	0.0556746		0.0107671	-0.251693	-0.0330595		.276c	0.0760702	0.0719517	Constant	-0.0488959	0.0526143		0.353053	-0.152204	0.054412		0.317	0.100598	0.0965891	Constant	-0.100892	0.0574137		0.0793266	-0.213623	0.0118403		0.184	0.034026	0.0282762
		Anti-HT treatment	-0.0943495	0.0341438	-0.205577	0.0058784	-0.161391	-0.0273084	3.83627						Age	0.00510764	0.000866741	0.222714	5.99833e-09	0.00340579	0.00680948	1.04043				HIV+	-0.218135	0.0367772	-0.2204	4.80769e-09	-0.290347	-0.145923	1.03322				Body mass index	0.00487562	0.00210578	0.092066	0.0208943	0.000740912	0.00901033	1.09994
		Diabetes	0.066771	0.0307825	0.0834134	0.0304231	0.00632962	0.127212	1.025						HIV+	-0.115015	0.0389163	-0.111309	0.00323146	-0.191427	-0.0386026	1.03322				Age	0.00396264	0.000819098	0.180395	1.62877e-06	0.00235435	0.00557094	1.04043				Lipid-lowering treatment	-0.0514185	0.0237216	-0.0850776	0.0305412	-0.097996	-0.00484108	1.07173
	baMBPosc	Constant	0.0215628	0.0364049		0.553846	-0.0499187	0.0930443		0.519	0.269344	0.261699			Sex	-0.0581913	0.0231013	-0.093664	0.0120006	-0.103551	-0.0128321	1.00711				Sex	-0.0536653	0.0218315	-0.0901818	0.0142158	-0.0965313	-0.0107994	1.00711				Hypertension	0.126972	0.0409295	0.235978	0.00200134	0.0466065	0.207337	4.02537
		Hypertension	0.162623	0.0176803	0.617529	4.57043e-19	0.127907	0.197339	4.12712						-----	-----	-----	-----	-----	-----	-----	-----				-----	-----	-----	-----	-----	-----	-----	-----				Anti-HT treatment	-0.0924121	0.0397256	-0.174746	0.020301	-0.170413	-0.0144109	3.92557
		Anti-HT treatment	-0.0778168	0.0171372	-0.300652	6.64631e-06	-0.111466	-0.0441676	4.01398					Inflection Pressure	Constant	1.35152	0.390458		0.000571478	0.584852	2.11818		0.306	0.0935338	0.0881382	Constant	0.987523	0.39745		0.0132107	0.207127	1.76792		0.292	0.085477	0.0786624	Constant	0.680989	0.407365		0.0950502	-0.118872	1.48085		0.26	0.0676599	0.0621103
		Age	-0.00155654	0.000370086	-0.163089	2.95486e-05	-0.00228321	-0.000829871	1.37672						Age	0.0119677	0.00225392	0.202066	1.49389e-07	0.0075421	0.0163932	1.07365				HIV+	-0.355633	0.0959397	-0.143181	0.00022718	-0.544011	-0.167255	1.09469				Sex	0.215269	0.0585153	0.154395	0.000253035	0.100374	0.330164	1.26951
		Body mass index	0.00416047	0.000912961	0.160518	6.16517e-06	0.00236785	0.00595308	1.136						Hematocrit	-0.0375512	0.00864913	-0.161588	1.63234e-05	-0.0545338	-0.0205687	1.0269				Hematocrit	-0.0286244	0.00815226	-0.132334	0.000475938	-0.0446314	-0.0126173	1.04221				HIV+	-0.229294	0.0873407	-0.098879	0.00885481	-0.400787	-0.0578	1.02247
		Sex	-0.0413448	0.008859	-0.159908	3.69349e-06	-0.0587396	-0.02395	1.07494						HIV+	-0.333689	0.100545	-0.125047	0.000952812	-0.531109	-0.136269	1.05245				HDL Cholesterol	0.00427151	0.00186632	0.0893358	0.0224044	0.00060699	0.00793604	1.11786				Hematocrit	-0.0213875	0.00851223	-0.105907	0.0122187	-0.0381013	-0.00467377	1.28059
		Lipid-lowering treatment	-0.0289654	0.010932	-0.0979233	0.00824901	-0.0504305	-0.00750028	1.25062						Glycaemia	-0.00325905	0.00130144	-0.0942359	0.012509	-0.00581442	-0.000703674	1.04982				Age	0.00657404	0.0021216	0.119253	0.00202549	0.00240826	0.0107398	1.08675				Tryglicerides	-0.000451412	0.000224379	-0.0755624	0.0446368	-0.000891981	-1.08436e-05	1.01678
		Total Cholesterol	0.000232956	0.000106694	0.0743781	0.0293529	2.34605e-05	0.000442451	1.06252						-----	-----	-----	-----	-----	-----	-----	-----				Glycaemia	-0.00323892	0.00124385	-0.100618	0.0094195	-0.00568122	-0.000796615	1.09551				-----	-----	-----	-----	-----	-----	-----	-----
	baMBPcalc	Constant	0.0707084	0.0344336		0.040415	0.0030975	0.138319		0.516	0.266319	0.258642		Pb	Constant	-0.142926	0.0610884		0.0195933	-0.262873	-0.0229788		0.296	0.087552	0.0821207	Constant	0.100866	0.0792231		0.203393	-0.0546892	0.256421		0.347	0.120679	0.114126	Constant	-0.0873551	0.0606069		0.149955	-0.206357	0.0316466		0.179	0.0321935	0.0264327
		Hypertension	0.162977	0.0183322	0.59909	5.6215e-18	0.126981	0.198973	4.14076						Age	0.00555767	0.000945074	0.221031	6.44024e-09	0.00370202	0.00741332	1.04043				HIV+	-0.244025	0.0400375	-0.225009	1.84642e-09	-0.322639	-0.165411	1.04001				Body mass index	0.00418851	0.0022229	0.0749954	0.059962	-0.000176157	0.00855319	1.09994
		Age	-0.00175912	0.000383558	-0.178422	5.38592e-06	-0.00251224	-0.00100599	1.38003						HIV+	-0.130648	0.0432801	-0.115321	0.00263503	-0.215628	-0.0456676	1.07486				Age	0.00476291	0.000907081	0.197874	2.03501e-07	0.00298185	0.00654397	1.08368				Lipid-lowering treatment	-0.0544028	0.025041	-0.0853536	0.0301629	-0.103571	-0.00523485	1.07173
		Sex	-0.0424639	0.00914993	-0.158986	4.17506e-06	-0.06043	-0.0244979	1.07012						Sex	-0.063264	0.0252173	-0.0928758	0.0123501	-0.112778	-0.0137498	1.00937				Sex	-0.0614513	0.0239459	-0.0942398	0.0104962	-0.108469	-0.0144334	1.02907				Hypertension	0.142533	0.0432059	0.25118	0.00102174	0.0576985	0.227368	4.02537
		Body mass index	0.00398551	0.000960895	0.148852	3.79086e-05	0.00209878	0.00587224	1.17439						Current smoke	-0.0736501	0.034028	-0.0814945	0.0307852	-0.140464	-0.00683618	1.0441				Glycaemia	-0.00190494	0.00061565	-0.135531	0.00205555	-0.00311377	-0.000696104	1.46407				Anti-HT treatment	-0.11134	0.041935	-0.199634	0.00811734	-0.193679	-0.0290005	3.92557
		Anti-HT treatment	-0.0794569	0.0177892	-0.297174	9.32969e-06	-0.114386	-0.0445275	4.03638						-----	-----	-----	-----	-----	-----	-----	-----				Diabetes	0.114214	0.0488624	0.100318	0.0197081	0.0182725	0.210156	1.40553				-----	-----	-----	-----	-----	-----	-----	-----
		Lipid-lowering treatment	-0.036681	0.0118715	-0.120043	0.00208574	-0.0599909	-0.0133711	1.37633					Pf	Constant	-0.145033	0.0580869		0.0127694	-0.259087	-0.0309792		0.301	0.0903406	0.084926	Constant	-0.0574965	0.0547731		0.294223	-0.165043	0.0500502		0.333	0.110765	0.106801	Constant	-0.152983	0.0630917		0.0155805	-0.276864	-0.0291026		0.201	0.040498	0.0347867
		Dyslipemia	0.0254994	0.0111308	0.0930127	0.0222801	0.00364388	0.0473549	1.50313						Age	0.00549098	0.000910367	0.227876	2.68008e-09	0.00370347	0.00727848	1.05444				HIV+	-0.214906	0.0382862	-0.207397	2.90597e-08	-0.290081	-0.139731	1.03322				Hypertension	0.121288	0.0384363	0.240071	0.00167344	0.0458182	0.196757	4.05369
	Heart rate	Constant	-0.279323	0.112817		0.0135374	-0.500843	-0.0578037		0.435	0.189144	0.179433			Sex	-0.0717462	0.0241411	-0.109909	0.00306486	-0.119147	-0.0243452	1.01036				Age	0.00478089	0.000852706	0.207881	3.01071e-08	0.00310661	0.00645518	1.04043				Body mass index	0.00422625	0.00196912	0.0849928	0.0322097	0.000359875	0.00809263	1.09831
		HIV+	0.165692	0.0235209	0.259064	4.64334e-12	0.119508	0.211875	1.11417						HIV+	-0.115524	0.0406028	-0.106407	0.00457309	-0.195248	-0.0358006	1.03323				Sex	-0.0718784	0.0227272	-0.11537	0.00163365	-0.116503	-0.0272536	1.00711				Anti-HT treatment	-0.0870077	0.0371748	-0.175224	0.0195494	-0.16	-0.014015	3.92549
		Age	-0.00282538	0.000520601	-0.199038	8.01833e-08	-0.00384759	-0.00180317	1.10805						Anti-Diabetic treatment	0.095038	0.046708	0.0754587	0.0422708	0.00332668	0.186749	1.01601				-----	-----	-----	-----	-----	-----	-----	-----				Age	0.00149473	0.000749418	0.0816343	0.0464985	2.32483e-05	0.00296621	1.17325
		Glycaemia	0.00118879	0.000309022	0.143419	0.000131056	0.000582021	0.00179557	1.14502					Pb/Pf	Constant	0.0231731	0.020354		0.255315	-0.0167918	0.063138		0.131	0.0172887	0.0143727	Constant	0.119083	0.0552601		0.0315199	0.0105797	0.227586		0.164	0.0270425	0.0227054	Constant	-0.00854221	0.0206426		0.679142	-0.0490738	0.0319894		0.19	0.03626	0.031964
		Sex	0.0877198	0.0158463	0.228109	4.45795e-08	0.0566053	0.118834	1.39887						Current smoke	-0.030544	0.0124606	-0.0945474	0.0144889	-0.0550103	-0.00607779	1.02037				HIV+	-0.0574281	0.0159474	-0.146584	0.0003402	-0.0887408	-0.0261154	1.14611				Sex	0.028467	0.00865924	0.124961	0.00106349	0.0114646	0.0454693	1.00897
		Obesity_yes_1	0.0222094	0.00969102	0.0878735	0.0222301	0.0031809	0.041238	1.21119						Glycaemia	-0.000414566	0.000202438	-0.0789884	0.0409603	-0.000812051	-1.70807e-05	1.02037				Dyslipemia	-0.0234782	0.00985136	-0.0971043	0.0174371	-0.0428213	-0.00413514	1.14831				Age	-0.00105149	0.000319552	-0.12504	0.00105228	-0.00167892	-0.000424046	1.00839
		HDL Cholesterol	-0.00145115	0.000499939	-0.117864	0.00382204	-0.0024328	-0.000469512	1.35831						-----	-----	-----	-----	-----	-----	-----	-----				Hematocrit	-0.00283045	0.00131059	-0.08296	0.0311501	-0.00540379	-0.000257116	1.02066				Current smoke	-0.0261319	0.0114584	-0.0864594	0.0228843	-0.0486304	-0.00363342	1.00365
		Hematocrit	0.00500759	0.00221838	0.0899055	0.0243106	0.000651745	0.00936343	1.30684					aoPWV	Constant	0.0314614	0.0212403		0.139019	-0.0102441	0.0731669		0.432	0.186658	0.180598	Constant	0.125237	0.0162654		4.90616e-14	0.0932994	0.157174		0.436	0.190279	0.184246	Constant	0.0172778	0.0223424		0.439608	-0.0265919	0.0611474		0.489	0.23885	0.232034
		Total Cholesterol	0.000348856	0.000170053	0.0748881	0.0406124	1.49528e-05	0.000682758	1.09783						Hypertension	0.0652205	0.0122651	0.373726	1.43395e-07	0.0411379	0.089303	4.075				HIV+	-0.0827561	0.0114846	-0.260157	1.55635e-12	-0.105306	-0.0602061	1.08017				Body mass index	0.00293277	0.00056072	0.187815	2.26459e-07	0.00183179	0.00403375	1.13501
	Pulse contour analysis-derived paremeters														Sex	-0.0387521	0.00611605	-0.226172	4.32013e-10	-0.050761	-0.0267432	1.05118				Sex	-0.0425034	0.00674239	-0.222227	5.25988e-10	-0.0557421	-0.0292647	1.02982				Hypertension	0.0832941	0.0108567	0.525003	5.98582e-14	0.0619767	0.104611	4.12191
	Stroke volume	Constant	0.085259	0.0323533		0.00860177	0.0217331	0.148785		0.404	0.163414	0.15718			HIV+	-0.043934	0.0103031	-0.154172	2.29446e-05	-0.0641642	-0.0237039	1.07843				Hypertension	0.0735157	0.0134681	0.377381	6.76443e-08	0.047071	0.0999604	3.96097				Age	-0.0015196	0.000211611	-0.26428	1.84396e-12	-0.0019351	-0.0011041	1.1922
		Sex	-0.11529	0.0133582	-0.307036	4.41164e-17	-0.141519	-0.0890609	1.0151						Anti-HT treatment	-0.0342196	0.0118647	-0.199507	0.00405052	-0.057516	-0.0109232	3.94756				Anti-HT treatment	-0.0404606	0.013268	-0.211323	0.00238252	-0.0665124	-0.0144089	3.97949				Anti-HT treatment	-0.041461	0.0104764	-0.26589	8.37967e-05	-0.0620315	-0.0208906	3.97327
		HIV+	-0.12973	0.024189	-0.207731	1.12643e-07	-0.177226	-0.0822351	1.20328						Body mass index	0.00177706	0.000637799	0.103461	0.00548306	0.000524737	0.00302938	1.13753				Age	-0.000688927	0.000267859	-0.0975801	0.010326	-0.00121487	-0.000162984	1.19282				Sex	-0.020718	0.00542401	-0.133005	0.000146036	-0.0313681	-0.0100679	1.0673
		Age	0.00216933	0.000530149	0.156508	4.79875e-05	0.00112838	0.00321028	1.17337						-----	-----	-----	-----	-----	-----	-----	-----				-----	-----	-----	-----	-----	-----	-----	-----	-----			Total Cholesterol	0.000148702	6.50475e-05	0.0788059	0.0225629	2.098e-05	0.000276423	1.04605
		Current smoke	-0.0454804	0.0180958	-0.0912918	0.0121933	-0.0810115	-0.00994926	1.05823					HIV: Human Immunodeficiency Virus. HIV+ indicate presence of infection. aoSBP, aoDBP, aoPP: aortic systolic, diastolic and pulse pressure. Pb and Pf: aortic backward and forward pressure component. aoPWV: aortic pulse wave velocity. VIF: Variance inflation factor. SE: stanard error.
		Dyslipemia	-0.030682	0.0155368	-0.0796077	0.0487008	-0.0611885	-0.000175419	1.3034
	Cardiac output	Constant	-0.0800172	0.0483899		0.0986769	-0.175031	0.0149963		0.302	0.0911894	0.0857798
		Sex	-0.0614133	0.0129441	-0.178043	2.55462e-06	-0.0868291	-0.0359975	1.04127
		Body mass index	0.00460546	0.00135319	0.133188	0.000704995	0.00194848	0.00726245	1.13239
		Glycaemia	0.00100371	0.000295619	0.134997	0.00072593	0.000423261	0.00158416	1.16895
		Lipid-lowering treatment	-0.0299415	0.0149543	-0.0758739	0.0456643	-0.0593042	-0.000578763	1.06185
	Cardiac index	Constant	0.143699	0.0475518		0.00260752	0.0503299	0.237068		0.442	0.195441	0.187023
		Body mass index	-0.0129165	0.00135609	-0.363604	2.96411e-20	-0.0155792	-0.0102538	1.21175
		Sex	0.0645697	0.0126537	0.182214	4.3653e-07	0.0397238	0.0894155	1.06026
		HIV+	0.0717086	0.0214341	0.121671	0.000867135	0.0296224	0.113795	1.09979
		Glycaemia	0.000719083	0.000293451	0.0941428	0.0145233	0.000142887	0.00129528	1.22731
		Lipid-lowering treatment	-0.0298878	0.014848	-0.0737232	0.044523	-0.059042	-0.000733573	1.11538
		Hypertension	0.0763545	0.0253134	0.21155	0.00265526	0.0266512	0.126058	4.09004
		Anti-HT treatment	-0.0527198	0.024695	-0.148616	0.0331375	-0.101209	-0.00423063	4.02972
	SVR	Constant	0.273169	0.0819755		0.000908454	0.11221	0.434128		0.2	0.0398977	0.0341829
		Hypertension	0.0459629	0.0141853	0.132061	0.00125349	0.01811	0.0738159	1.1627
		Glycaemia	-0.000780419	0.000292612	-0.105956	0.00783558	-0.00135496	-0.000205876	1.10466
		Hematocrit	-0.00425802	0.00189299	-0.0860325	0.0248122	-0.0079749	-0.000541138	1.0239
		HIV+	-0.0467776	0.0224061	-0.0823078	0.0371993	-0.0907719	-0.00278324	1.0879
	Wave analysis-derived paremeters
	InflectionTime	Constant	0.105039	0.0267649		9.58348e-05	0.052486	0.157591		0.28	0.0783308	0.0755958
		Sex	-0.0942176	0.0148246	-0.238511	3.82722e-10	-0.123326	-0.0651096	1.02993
		Obesity_yes_1	0.0289005	0.00974335	0.111316	0.00312198	0.00976949	0.0480314	1.02993
	Systole Time	Constant	0.120328	0.0389959		0.00211441	0.0437597	0.196897		0.248	0.0617093	0.0561243
		HIV+	-0.0464397	0.0108033	-0.165398	1.97283e-05	-0.067652	-0.0252273	1.0603
		Hematocrit	-0.00292597	0.000924105	-0.119663	0.00161389	-0.00474045	-0.00111149	1.02296
		Current smoke	-0.0205936	0.00858722	-0.0919435	0.0167488	-0.0374547	-0.00373264	1.05272
		CVD	0.0428368	0.019108	0.0838271	0.0252983	0.00531821	0.0803555	1.00138
	tmax Backward	Constant	0.134902	0.0398276		0.00074741	0.0567004	0.213103		0.18	0.0324965	0.0267376
		Hematocrit	-0.00237612	0.000888871	-0.102141	0.00769572	-0.00412142	-0.000630825	1.01404
		CVD	0.0480422	0.018635	0.0988161	0.0101473	0.0114524	0.0846321	1.02043
		Age	-0.000627259	0.000231023	-0.105798	0.006795	-0.00108087	-0.000173645	1.0546
		HIV+	-0.0263642	0.0103735	-0.0986943	0.0112614	-0.0467325	-0.00599586	1.04742
	tmax Forward	Constant	0.144189	0.0469507		0.0022188	0.0520019	0.236377		0.235	0.0552402	0.0510288
		HIV+	-0.0592602	0.0130066	-0.175736	6.18622e-06	-0.0847987	-0.0337218	1.05978
		Hematocrit	-0.00360175	0.00111283	-0.122649	0.00126903	-0.00578679	-0.00141672	1.02293
		Current smoke	-0.0222593	0.010338	-0.0827477	0.0316614	-0.0425579	-0.00196068	1.0521
	tstart Backward	Constant	0.0325547	0.0570922		0.568724	-0.0795455	0.144655		0.202	0.0409025	0.0366271
		Sex	-0.0671571	0.0204366	-0.125265	0.00106851	-0.107284	-0.02703	1.01963
		Glycaemia	0.00127245	0.000439997	0.110111	0.00395212	0.000408518	0.00213638	1.01727
		CVD	0.141358	0.0613978	0.0871052	0.021621	0.0208035	0.261912	1.0044
	AIx	Constant	0.585155	0.34051		0.0861724	-0.0834369	1.25375		0.295	0.0869074	0.0814724
		Sex	0.209541	0.0489121	0.177927	2.10346e-05	0.113502	0.30558	1.26951
		Tryglicerides	-0.000448989	0.000187555	-0.0889798	0.0169435	-0.000817254	-8.07238e-05	1.01678
		HIV+	-0.206962	0.0730068	-0.105664	0.00472268	-0.350311	-0.0636135	1.02247
		Hematocrit	-0.0200707	0.00711525	-0.117666	0.00493174	-0.0340415	-0.00609991	1.28059
	Aix@75	Constant	-0.0794878	0.185428		0.668299	-0.443575	0.2846		0.322	0.103782	0.0997874
		Sex	0.399996	0.0561884	0.281105	2.79935e-12	0.28967	0.510322	1.1709
		Age	-0.00396804	0.00192467	-0.0755444	0.0396226	-0.00774712	-0.000188955	1.00825
		Creatinine	-0.24855	0.124744	-0.0784041	0.046723	-0.493485	-0.00361452	1.16277
	HIV: Human Immunodeficiency Virus; HIV+ indicate presence of infection. baSBP, baDBP, baPP: brachial artery systolic, diastolic and pulse pressure. baMBPosc and baMBPcalc: brachial artery mean blood pressure directly derived by oscillometry (osc) and calculated (calc; form factor = 0.33), respectively. AIx: augmentation index. AIx@75: augmentation index corrected for heart rate equal 75 beats/min…
